# Supplementary material for: Variation in bacterial pathotype is consistent with the sit-and-wait hypothesis
Source: Microbiology (Reading). 2024 Sep 17;170(9):001500. doi: 10.1099/mic.0.001500 (PMC11407517; doi:10.1099/mic.0.001500)
Supplement: Uncited Supplementary Material 2. [file mic-170-01500-s002.xlsx]

## Sheet: Table S1
Table S1. Isolates names with their metadata, plate number, batch number and environmental survival summary statistics
IsolateID	Plate	Batch	Ecotype	Serotype	Lineage	Capsulated	Year isolated	log10CFUT0	log10CFUT1	LastDayAlive	GLM_int	GLM_t	Notes
10A	3	B_2_November	Commensal	None	135	noncapsulated	2013	9.11394	6.20412	19	15.6546	-0.549374
16B	2	B_1_October	Commensal	None	135	noncapsulated	2013	9	7.64345	10	17.5613	-2.92388
18C	2	B_1_October	Commensal	None	137	noncapsulated	2013	9.25527	8.11394	11	18.6783	-4.71844
21B	2	B_1_October	Commensal	None	351	noncapsulated	2013	9.14613	8.78533	7	20.2273	-5.8926
2A	1	B_1_October	Commensal	29	54	capsulated	2016	9.59106	8.60206	9	19.8053	-5.41176
2B	1	B_1_October	Commensal	29	54	capsulated	2016	9.41497	NA	4	18.2412	-3.55064
3A	10	B_4_November	Commensal	None	342	noncapsulated	2013	9.49136	6.43136	1	14.8088	-10.5869	GLM non convergence
3B	10	B_4_November	Commensal	None	136	noncapsulated	2013	9.32222	6.27875	7	14.4566	-2.17407
9A	1	B_1_October	Commensal	None	356	noncapsulated	2013	8.69897	NA	3	9.96169	-1.29437
C13	7	B_3_November	Commensal	None	482	noncapsulated	2015	7.90309	5.60206	1	12.8992	-25.4455	GLM non convergence
C14	6	B_3_November	Commensal	29	481	capsulated	2015	7.69897	#NAME?	4	2.04618	-0.142575
DNC14	3	B_2_November	Commensal	None	468	noncapsulated	2018	8.90309	5.73239	13	13.0983	-0.929001
DNC30	3	B_2_November	Commensal	None	460	noncapsulated	2018	9.44716	5.62325	16	12.8647	-0.337446
DNC37	4	B_2_November	Commensal	29	457	capsulated	2018	8.95424	6.60206	13	17.2629	-0.560954
DNC43	4	B_2_November	Commensal	None	453	noncapsulated	2018	9.38021	6.95424	19	16.0943	-1.02474
DNC46	7	B_3_November	Commensal	13	451	capsulated	2018	9.11394	4.90309	3	11.3006	-1.88562
NLC10	5	B_2_November	Commensal	None	440	noncapsulated	2017	8.77815	7.38021	22	16.9378	-0.757243
NLC12	5	B_2_November	Commensal	None	439	noncapsulated	2017	9.07918	7.20412	10	16.6496	-0.578037
NLC19	5	B_2_November	Commensal	None	434	noncapsulated	2017	9.14613	7.30103	10	16.8061	-0.748861
NLC2	8	B_4_November	Commensal	12	443	capsulated	2017	9.32222	7.27875	28	16.7631	-0.53435
NLC24	8	B_4_November	Commensal	None	432	noncapsulated	2017	9.27875	7.11394	28	16.3639	-0.432372
NLC3	8	B_4_November	Commensal	21	442	capsulated	2017	9.25527	7.43136	16	17.1103	-0.773472
NLC30	9	B_4_November	Commensal	21	430	capsulated	2017	9.07918	7.23045	16	16.6499	-0.554091
NLC34	9	B_4_November	Commensal	29	429	capsulated	2017	8.90309	5.14613	10	11.85	-1.12312
NLC38	6	B_3_November	Commensal	30	428	capsulated	2017	9.60206	7.11394	13	16.6931	-0.606901
NLC6	6	B_3_November	Commensal	29	28	capsulated	2017	9.77815	7.11394	16	16.61	-0.509778
18B	11	B_5_November	Commensal	None	137	noncapsulated	2013	9.04139	6.68124	13	15.1899	-0.512538
DNC44	12	B_5_November	Commensal	29	452	capsulated	2018	9.04139	6.43136	13	14.9791	-0.51631
LSS54	12	B_5_November	Commensal	None	273	noncapsulated	2011	9.20412	6.90309	13	15.8112	-1.25111
201	3	B_2_November	Pathogenic	1	1	capsulated	2014	9.25527	6.95424	19	17.1687	-0.270481
646	3	B_2_November	Pathogenic	14	1	capsulated	2013	9.34242	6.90309	19	16.5191	-0.277184
952	3	B_2_November	Pathogenic	1	1	capsulated	2014	9.17609	6.77815	19	16.7502	-0.279734
1596165	2	B_1_October	Pathogenic	14	2	capsulated	2014	9.04139	8.57978	11	19.7326	-2.83034
DNS1	7	B_3_November	Pathogenic	1or2	1	capsulated	2018	8.47712	5.39794	3	12.4316	-2.97359
DNS14	7	B_3_November	Pathogenic	1or2	1	capsulated	2018	8.07918	5.90309	7	13.6077	-1.6562
DNS15	7	B_3_November	Pathogenic	1or2	1	capsulated	2018	7.90309	4.95424	7	11.4071	-4.46389
DNS16	9	B_4_November	Pathogenic	1or2	1	capsulated	2018	8.69897	NA	25	15.6936	-0.32567
DNS21	1	B_1_October	Pathogenic	1or2	2	capsulated	2018	9.11394	8.5682	9	19.7284	-5.80124
DNS22	1	B_1_October	Pathogenic	1or2	2	capsulated	2018	9.44716	NA	12	17.7198	-1.85781
DNS23	1	B_1_October	Pathogenic	1or2	2	capsulated	2018	9.17609	NA	10	16.4552	-0.78509
DNS25	9	B_4_November	Pathogenic	1or2	1	capsulated	2018	8.47712	6.70757	25	15.4253	-0.738523
DNS26	9	B_4_November	Pathogenic	1or2	1	capsulated	2018	9.77815	7.60206	25	17.4896	-0.973018
DNS28	2	B_1_October	Pathogenic	1or2	2	capsulated	2018	9.38021	8.25527	12	19.0008	-2.97743
DNS29	2	B_1_October	Pathogenic	1or2	2	capsulated	2018	9.14613	8.38021	12	19.2941	-4.45113
DNS30	10	B_4_November	Pathogenic	1or2	2	capsulated	2018	9.20412	7.49136	28	17.2347	-0.681844
DNS31	10	B_4_November	Pathogenic	1or2	2	capsulated	2018	9.11394	7.39794	16	17.0186	-0.81058
DNS41	10	B_4_November	Pathogenic	1or2	2	capsulated	2018	8.8451	7.43136	13	17.1052	-1.0871
SS1002	4	B_2_November	Pathogenic	2	1	capsulated	2010	9.11394	6.60206	16	15.8827	-0.402559
SS1008	4	B_2_November	Pathogenic	2	1	capsulated	2010	9.17609	NA	22	17.497	-1.11632
SS1011	4	B_2_November	Pathogenic	1	1	capsulated	2011	8.95424	7.20412	19	16.5152	-0.377803
SS1012	5	B_2_November	Pathogenic	2	1	capsulated	2010	8.95424	7.69897	19	17.6403	-1.38601
SS1024	5	B_2_November	Pathogenic	2	1	capsulated	2010	9.04139	7.59106	19	17.3444	-1.54951
SS1026	12	B_5_November	Pathogenic	2	1	capsulated	2010	9	7.4624	16	17.0223	-0.645298
SS1033	5	B_2_November	Pathogenic	1	1	capsulated	2010	9.30103	7.69897	13	17.6134	-0.934888
SS1038	8	B_4_November	Pathogenic	1	1	capsulated	2010	9.17609	7.30103	25	16.8026	-0.786233
SS1055	8	B_4_November	Pathogenic	2	1	capsulated	2010	9.30103	7.4624	28	17.241	-0.499365
SS1065	8	B_4_November	Pathogenic	2	1	capsulated	2010	8.95424	NA	28	16.8106	-0.543528
SS1066	13	B_5_November	Pathogenic	2	1	capsulated	2010	9.14613	7.20412	16	16.3592	-0.428762
SS1070	6	B_3_November	Pathogenic	2	1	capsulated	2010	9.44716	6.43136	16	14.8982	-0.448862
SS1072	6	B_3_November	Pathogenic	2	1	capsulated	2010	9.17609	6.90309	10	16.0361	-0.896356
SS1073	13	B_5_November	Pathogenic	1or2	1	capsulated	2010	9.14613	7.20412	16	16.42	-0.314861
SS972	6	B_3_November	Pathogenic	2	1	capsulated	2010	9.14613	7.14613	28	16.534	-0.654343
DNS7	13	B_5_November	Pathogenic	1or2	1	capsulated	2018	NA	6.57978	13	14.8754	-0.261937
DNS6	13	B_5_November	Pathogenic	1or2	1	capsulated	2018	8.36173	6.30103	13	14.0584	-0.355924
DNS17	11	B_5_November	Pathogenic	1or2	1	capsulated	2018	7.68124	5.95424	13	13.9968	-0.31858
DNS18	11	B_5_November	Pathogenic	1or2	1	capsulated	2018	8.39794	6.32222	16	14.5257	-0.470885
DNS19	11	B_5_November	Pathogenic	1or2	1	capsulated	2018	8.94448	6.5682	13	15.1985	-0.410082
DNS27	12	B_5_November	Pathogenic	1or2	1	capsulated	2018	8.77085	6.81291	13	15.3896	-0.50009
P1/7	1	B_1_October	Positive control	2	1	capsulated	1980	10.0414	8.30103	11	19.1103	-2.49282
P1/7	10	B_4_November	Positive control	2	1	capsulated	1980	9.53148	NA	25	16.594	-0.535646
P1/7	2	B_1_October	Positive control	2	1	capsulated	1980	9.4624	8.95424	8	20.6157	-5.27766
P1/7	3	B_2_November	Positive control	2	1	capsulated	1980	9.90309	9.61278	19	22.1336	-6.34818
P1/7	4	B_2_November	Positive control	2	1	capsulated	1980	10.0792	9.60206	10	22.1086	-5.8487
P1/7	5	B_2_November	Positive control	2	1	capsulated	1980	NA	9.64345	16	22.1972	-4.34265
P1/7	6	B_3_November	Positive control	2	1	capsulated	1980	8.8451	6.77815	13	15.6104	-1.75382
P1/7	7	B_3_November	Positive control	2	1	capsulated	1980	9	6.77815	10	15.8604	-0.614401
P1/7	8	B_4_November	Positive control	2	1	capsulated	1980	9.39794	7.44716	19	17.1526	-0.628406
P1/7	9	B_4_November	Positive control	2	1	capsulated	1980	9.25527	7.43136	28	17.082	-0.524655
P1/7	11	B_5_November	Positive control	2	1	capsulated	1980	9.34242	7	16	16.1045	-0.327597
P1/7	12	B_5_November	Positive control	2	1	capsulated	1980	9.07918	6.90309	16	15.8066	-0.321769
P1/7	13	B_5_November	Positive control	2	1	capsulated	1980	9	6.95424	16	15.909	-0.346535
