# Supplementary material for: Variation in bacterial pathotype is consistent with the sit-and-wait hypothesis
Source: Microbiology (Reading). 2024 Sep 17;170(9):001500. doi: 10.1099/mic.0.001500 (PMC11407517; doi:10.1099/mic.0.001500)
Supplement: Uncited Supplementary Material 3. [file mic-170-01500-s003.xlsx]

## Sheet: Table S2
Table S2. Raw data of colony forming unit estimates for all isolates and timepoints
Strain	Time (days)	CFU	Ecotype/Control	Month	Batch	Plate
201	Starting CFU	1800000000	Pathogenic	November	2	3
201	0	9000000	Pathogenic	November	2	3
201	1	10000000	Pathogenic	November	2	3
201	2	51000000	Pathogenic	November	2	3
201	3	19000000	Pathogenic	November	2	3
201	6	440000	Pathogenic	November	2	3
201	9	280000	Pathogenic	November	2	3
201	12	17000	Pathogenic	November	2	3
201	15	16	Pathogenic	November	2	3
201	18	20	Pathogenic	November	2	3
646	Starting CFU	2200000000	Pathogenic	November	2	3
646	0	8000000	Pathogenic	November	2	3
646	1	11000000	Pathogenic	November	2	3
646	2	10000000	Pathogenic	November	2	3
646	3	16000000	Pathogenic	November	2	3
646	6	900000	Pathogenic	November	2	3
646	9	330000	Pathogenic	November	2	3
646	12	32000	Pathogenic	November	2	3
646	15	5000	Pathogenic	November	2	3
646	18	10	Pathogenic	November	2	3
952	Starting CFU	1500000000	Pathogenic	November	2	3
952	0	6000000	Pathogenic	November	2	3
952	1	17000000	Pathogenic	November	2	3
952	2	13000000	Pathogenic	November	2	3
952	3	22000000	Pathogenic	November	2	3
952	6	1000	Pathogenic	November	2	3
952	9	5000	Pathogenic	November	2	3
952	12	10	Pathogenic	November	2	3
952	15	8000	Pathogenic	November	2	3
952	18	10	Pathogenic	November	2	3
1596165	Starting CFU	1100000000	Pathogenic	October	1	2
1596165	0	380000000	Pathogenic	October	1	2
1596165	1	6900000	Pathogenic	October	1	2
1596165	2	6500000	Pathogenic	October	1	2
1596165	3	510000	Pathogenic	October	1	2
1596165	4	460000	Pathogenic	October	1	2
1596165	5	44000	Pathogenic	October	1	2
1596165	6	180000	Pathogenic	October	1	2
1596165	7	24000	Pathogenic	October	1	2
1596165	8	0	Pathogenic	October	1	2
1596165	9	20	Pathogenic	October	1	2
1596165	10	90	Pathogenic	October	1	2
1596165	11	0	Pathogenic	October	1	2
10A	Starting CFU	1300000000	Commensal	November	2	3
10A	0	1600000	Commensal	November	2	3
10A	1	11000000	Commensal	November	2	3
10A	2	660000	Commensal	November	2	3
10A	3	190000	Commensal	November	2	3
10A	6	40000	Commensal	November	2	3
10A	9	25000	Commensal	November	2	3
10A	12	3000	Commensal	November	2	3
10A	15	0	Commensal	November	2	3
10A	18	10	Commensal	November	2	3
16B	Starting CFU	1000000000	Commensal	October	1	2
16B	0	44000000	Commensal	October	1	2
16B	1	270000	Commensal	October	1	2
16B	2	90000	Commensal	October	1	2
16B	3	28000	Commensal	October	1	2
16B	4	54000	Commensal	October	1	2
16B	5	34000	Commensal	October	1	2
16B	6	270000	Commensal	October	1	2
16B	7	0	Commensal	October	1	2
16B	8	0	Commensal	October	1	2
16B	9	50	Commensal	October	1	2
16B	10	0	Commensal	October	1	2
16B	11	0	Commensal	October	1	2
18C	Starting CFU	1800000000	Commensal	October	1	2
18C	0	130000000	Commensal	October	1	2
18C	1	390000	Commensal	October	1	2
18C	2	12000	Commensal	October	1	2
18C	3	280	Commensal	October	1	2
18C	4	11000	Commensal	October	1	2
18C	5	120000	Commensal	October	1	2
18C	6	16000	Commensal	October	1	2
18C	7	3000	Commensal	October	1	2
18C	8	0	Commensal	October	1	2
18C	9	20	Commensal	October	1	2
18C	10	20	Commensal	October	1	2
18C	11	0	Commensal	October	1	2
21B	Starting CFU	1400000000	Commensal	October	1	2
21B	0	610000000	Commensal	October	1	2
21B	1	220000	Commensal	October	1	2
21B	2	0	Commensal	October	1	2
21B	3	360000	Commensal	October	1	2
21B	4	80000	Commensal	October	1	2
21B	5	8000	Commensal	October	1	2
21B	6	5000	Commensal	October	1	2
21B	7	0	Commensal	October	1	2
21B	8	0	Commensal	October	1	2
21B	9	0	Commensal	October	1	2
21B	10	0	Commensal	October	1	2
21B	11	0	Commensal	October	1	2
2A	Starting CFU	3900000000	Commensal	October	1	1
2A	0	400000000	Commensal	October	1	1
2A	1	700000	Commensal	October	1	1
2A	2	170000	Commensal	October	1	1
2A	3	250000	Commensal	October	1	1
2A	4	0	Commensal	October	1	1
2A	5	870	Commensal	October	1	1
2A	6	660	Commensal	October	1	1
2A	7	0	Commensal	October	1	1
2A	8	30	Commensal	October	1	1
2A	9	0	Commensal	October	1	1
2A	10	0	Commensal	October	1	1
2A	11	0	Commensal	October	1	1
2B	Starting CFU	2600000000	Commensal	October	1	1
2B	0	NA	Commensal	October	1	1
2B	1	2400000	Commensal	October	1	1
2B	2	67000	Commensal	October	1	1
2B	3	3000	Commensal	October	1	1
2B	4	0	Commensal	October	1	1
2B	5	0	Commensal	October	1	1
2B	6	0	Commensal	October	1	1
3A	Starting CFU	3100000000	Commensal	November	4	10
3A	0	2700000	Commensal	November	4	10
3A	3	0	Commensal	November	4	10
3A	6	0	Commensal	November	4	10
3A	9	0	Commensal	November	4	10
3B	Starting CFU	2100000000	Commensal	November	4	10
3B	0	1900000	Commensal	November	4	10
3B	3	0	Commensal	November	4	10
3B	6	1400	Commensal	November	4	10
3B	9	0	Commensal	November	4	10
9A	Starting CFU	500000000	Commensal	October	1	1
9A	0	NA	Commensal	October	1	1
9A	1	5000	Commensal	October	1	1
9A	2	3000	Commensal	October	1	1
9A	3	0	Commensal	October	1	1
9A	4	0	Commensal	October	1	1
9A	5	0	Commensal	October	1	1
9A	6	0	Commensal	October	1	1
C13	Starting CFU	80000000	Commensal	November	3	7
C13	0	400000	Commensal	November	3	7
C13	1	0	Commensal	November	3	7
C13	2	0	Commensal	November	3	7
C13	6	0	Commensal	November	3	7
C13	12	0	Commensal	November	3	7
C14	Starting CFU	50000000	Commensal	November	3	6
C14	0	0	Commensal	November	3	6
C14	1	0	Commensal	November	3	6
C14	2	20	Commensal	November	3	6
C14	3	10	Commensal	November	3	6
C14	6	0	Commensal	November	3	6
C14	12	0	Commensal	November	3	6
DNC14	Starting CFU	800000000	Commensal	November	2	3
DNC14	0	540000	Commensal	November	2	3
DNC14	1	110000	Commensal	November	2	3
DNC14	2	110000	Commensal	November	2	3
DNC14	3	20000	Commensal	November	2	3
DNC14	6	8000	Commensal	November	2	3
DNC14	9	1000	Commensal	November	2	3
DNC14	12	40	Commensal	November	2	3
DNC14	15	0	Commensal	November	2	3
DNC14	18	0	Commensal	November	2	3
DNC30	Starting CFU	2800000000	Commensal	November	2	3
DNC30	0	420000	Commensal	November	2	3
DNC30	1	230000	Commensal	November	2	3
DNC30	2	330000	Commensal	November	2	3
DNC30	3	14000	Commensal	November	2	3
DNC30	6	10000	Commensal	November	2	3
DNC30	9	70000	Commensal	November	2	3
DNC30	12	10	Commensal	November	2	3
DNC30	15	5000	Commensal	November	2	3
DNC30	18	0	Commensal	November	2	3
DNC37	Starting CFU	900000000	Commensal	November	2	4
DNC37	0	4000000	Commensal	November	2	4
DNC37	1	61000000	Commensal	November	2	4
DNC37	2	1700000	Commensal	November	2	4
DNC37	3	0	Commensal	November	2	4
DNC37	6	26000	Commensal	November	2	4
DNC37	9	14000	Commensal	November	2	4
DNC37	12	2000	Commensal	November	2	4
DNC37	18	0	Commensal	November	2	4
DNC43	Starting CFU	2400000000	Commensal	November	2	4
DNC43	0	9000000	Commensal	November	2	4
DNC43	1	5700000	Commensal	November	2	4
DNC43	2	0	Commensal	November	2	4
DNC43	3	0	Commensal	November	2	4
DNC43	6	300000	Commensal	November	2	4
DNC43	9	NA	Commensal	November	2	4
DNC43	12	0	Commensal	November	2	4
DNC43	18	10	Commensal	November	2	4
DNC46	Starting CFU	1300000000	Commensal	November	3	7
DNC46	0	80000	Commensal	November	3	7
DNC46	1	14000	Commensal	November	3	7
DNC46	2	1000	Commensal	November	3	7
DNC46	6	0	Commensal	November	3	7
DNC46	12	0	Commensal	November	3	7
DNS1	Starting CFU	300000000	Pathogenic	November	3	7
DNS1	0	250000	Pathogenic	November	3	7
DNS1	1	14000	Pathogenic	November	3	7
DNS1	2	60	Pathogenic	November	3	7
DNS1	6	0	Pathogenic	November	3	7
DNS1	12	0	Pathogenic	November	3	7
DNS14	Starting CFU	120000000	Pathogenic	November	3	7
DNS14	0	800000	Pathogenic	November	3	7
DNS14	1	180000	Pathogenic	November	3	7
DNS14	2	17000	Pathogenic	November	3	7
DNS14	6	80	Pathogenic	November	3	7
DNS14	12	0	Pathogenic	November	3	7
DNS15	Starting CFU	80000000	Pathogenic	November	3	7
DNS15	0	90000	Pathogenic	November	3	7
DNS15	1	1000	Pathogenic	November	3	7
DNS15	2	0	Pathogenic	November	3	7
DNS15	6	10	Pathogenic	November	3	7
DNS15	12	0	Pathogenic	November	3	7
DNS16	Starting CFU	500000000	Pathogenic	November	4	9
DNS16	0	NA	Pathogenic	November	4	9
DNS16	3	2500000	Pathogenic	November	4	9
DNS16	6	1000000	Pathogenic	November	4	9
DNS16	9	270000	Pathogenic	November	4	9
DNS16	12	60000	Pathogenic	November	4	9
DNS16	15	33000	Pathogenic	November	4	9
DNS16	18	15000	Pathogenic	November	4	9
DNS16	21	40000	Pathogenic	November	4	9
DNS16	24	29000	Pathogenic	November	4	9
DNS16	27	NA	Pathogenic	November	4	9
DNS21	Starting CFU	1300000000	Pathogenic	October	1	1
DNS21	0	370000000	Pathogenic	October	1	1
DNS21	1	750000	Pathogenic	October	1	1
DNS21	2	22000	Pathogenic	October	1	1
DNS21	3	110000	Pathogenic	October	1	1
DNS21	4	0	Pathogenic	October	1	1
DNS21	5	80	Pathogenic	October	1	1
DNS21	6	30	Pathogenic	October	1	1
DNS21	7	20	Pathogenic	October	1	1
DNS21	8	20	Pathogenic	October	1	1
DNS21	9	0	Pathogenic	October	1	1
DNS21	10	0	Pathogenic	October	1	1
DNS21	11	0	Pathogenic	October	1	1
DNS22	Starting CFU	2800000000	Pathogenic	October	1	1
DNS22	0	NA	Pathogenic	October	1	1
DNS22	1	8100000	Pathogenic	October	1	1
DNS22	2	810000	Pathogenic	October	1	1
DNS22	3	120000	Pathogenic	October	1	1
DNS22	4	26000	Pathogenic	October	1	1
DNS22	5	12000	Pathogenic	October	1	1
DNS22	6	100000	Pathogenic	October	1	1
DNS22	7	2000	Pathogenic	October	1	1
DNS22	8	1000	Pathogenic	October	1	1
DNS22	9	0	Pathogenic	October	1	1
DNS22	10	10	Pathogenic	October	1	1
DNS22	11	20	Pathogenic	October	1	1
DNS23	Starting CFU	1500000000	Pathogenic	October	1	1
DNS23	0	NA	Pathogenic	October	1	1
DNS23	1	7000000	Pathogenic	October	1	1
DNS23	2	NA	Pathogenic	October	1	1
DNS23	3	560000	Pathogenic	October	1	1
DNS23	4	500000	Pathogenic	October	1	1
DNS23	5	80000	Pathogenic	October	1	1
DNS23	6	170000	Pathogenic	October	1	1
DNS23	7	520000	Pathogenic	October	1	1
DNS23	8	0	Pathogenic	October	1	1
DNS23	9	60	Pathogenic	October	1	1
DNS23	10	0	Pathogenic	October	1	1
DNS23	11	0	Pathogenic	October	1	1
DNS25	Starting CFU	300000000	Pathogenic	November	4	9
DNS25	0	5100000	Pathogenic	November	4	9
DNS25	3	360000	Pathogenic	November	4	9
DNS25	6	140000	Pathogenic	November	4	9
DNS25	9	13000	Pathogenic	November	4	9
DNS25	12	460	Pathogenic	November	4	9
DNS25	15	230	Pathogenic	November	4	9
DNS25	18	240	Pathogenic	November	4	9
DNS25	21	340	Pathogenic	November	4	9
DNS25	24	210	Pathogenic	November	4	9
DNS25	27	0	Pathogenic	November	4	9
DNS26	Starting CFU	6000000000	Pathogenic	November	4	9
DNS26	0	40000000	Pathogenic	November	4	9
DNS26	3	1200000	Pathogenic	November	4	9
DNS26	6	370000	Pathogenic	November	4	9
DNS26	9	40000	Pathogenic	November	4	9
DNS26	12	13000	Pathogenic	November	4	9
DNS26	15	890	Pathogenic	November	4	9
DNS26	18	16000	Pathogenic	November	4	9
DNS26	21	11000	Pathogenic	November	4	9
DNS26	24	11000	Pathogenic	November	4	9
DNS26	27	0	Pathogenic	November	4	9
DNS28	Starting CFU	2400000000	Pathogenic	October	1	2
DNS28	0	180000000	Pathogenic	October	1	2
DNS28	1	7300000	Pathogenic	October	1	2
DNS28	2	170000	Pathogenic	October	1	2
DNS28	3	610000	Pathogenic	October	1	2
DNS28	4	61000	Pathogenic	October	1	2
DNS28	5	12000	Pathogenic	October	1	2
DNS28	6	42000	Pathogenic	October	1	2
DNS28	7	10000	Pathogenic	October	1	2
DNS28	8	0	Pathogenic	October	1	2
DNS28	9	20	Pathogenic	October	1	2
DNS28	10	100	Pathogenic	October	1	2
DNS28	11	100	Pathogenic	October	1	2
DNS29	Starting CFU	1400000000	Pathogenic	October	1	2
DNS29	0	240000000	Pathogenic	October	1	2
DNS29	1	2100000	Pathogenic	October	1	2
DNS29	2	63000	Pathogenic	October	1	2
DNS29	3	140000	Pathogenic	October	1	2
DNS29	4	8000	Pathogenic	October	1	2
DNS29	5	8000	Pathogenic	October	1	2
DNS29	6	21000	Pathogenic	October	1	2
DNS29	7	0	Pathogenic	October	1	2
DNS29	8	2000	Pathogenic	October	1	2
DNS29	9	20	Pathogenic	October	1	2
DNS29	10	10	Pathogenic	October	1	2
DNS29	11	10	Pathogenic	October	1	2
DNS30	Starting CFU	1600000000	Pathogenic	November	4	10
DNS30	0	31000000	Pathogenic	November	4	10
DNS30	3	3500000	Pathogenic	November	4	10
DNS30	6	120000	Pathogenic	November	4	10
DNS30	9	380000	Pathogenic	November	4	10
DNS30	12	71000	Pathogenic	November	4	10
DNS30	15	9000	Pathogenic	November	4	10
DNS30	18	0	Pathogenic	November	4	10
DNS30	21	80	Pathogenic	November	4	10
DNS30	24	40	Pathogenic	November	4	10
DNS30	27	10	Pathogenic	November	4	10
DNS31	Starting CFU	1300000000	Pathogenic	November	4	10
DNS31	0	25000000	Pathogenic	November	4	10
DNS31	3	1500000	Pathogenic	November	4	10
DNS31	6	370000	Pathogenic	November	4	10
DNS31	9	80000	Pathogenic	November	4	10
DNS31	12	27000	Pathogenic	November	4	10
DNS31	15	2300	Pathogenic	November	4	10
DNS31	18	0	Pathogenic	November	4	10
DNS31	21	0	Pathogenic	November	4	10
DNS31	24	0	Pathogenic	November	4	10
DNS31	27	0	Pathogenic	November	4	10
DNS41	Starting CFU	700000000	Pathogenic	November	4	10
DNS41	0	27000000	Pathogenic	November	4	10
DNS41	3	700000	Pathogenic	November	4	10
DNS41	6	200000	Pathogenic	November	4	10
DNS41	9	4000	Pathogenic	November	4	10
DNS41	12	110	Pathogenic	November	4	10
DNS41	15	0	Pathogenic	November	4	10
NLC10	Starting CFU	600000000	Commensal	November	2	5
NLC10	0	24000000	Commensal	November	2	5
NLC10	1	10000000	Commensal	November	2	5
NLC10	2	3700000	Commensal	November	2	5
NLC10	3	2600000	Commensal	November	2	5
NLC10	6	550000	Commensal	November	2	5
NLC10	9	90000	Commensal	November	2	5
NLC10	12	4000	Commensal	November	2	5
NLC10	15	10	Commensal	November	2	5
NLC10	18	10	Commensal	November	2	5
NLC10	21	10	Commensal	November	2	5
NLC12	Starting CFU	1200000000	Commensal	November	2	5
NLC12	0	16000000	Commensal	November	2	5
NLC12	1	12000000	Commensal	November	2	5
NLC12	2	4300000	Commensal	November	2	5
NLC12	3	2300000	Commensal	November	2	5
NLC12	6	880000	Commensal	November	2	5
NLC12	9	80000	Commensal	November	2	5
NLC12	12	0	Commensal	November	2	5
NLC12	18	0	Commensal	November	2	5
NLC19	Starting CFU	1400000000	Commensal	November	2	5
NLC19	0	20000000	Commensal	November	2	5
NLC19	1	11000000	Commensal	November	2	5
NLC19	2	2500000	Commensal	November	2	5
NLC19	3	2000000	Commensal	November	2	5
NLC19	6	430000	Commensal	November	2	5
NLC19	9	180000	Commensal	November	2	5
NLC19	12	0	Commensal	November	2	5
NLC19	18	0	Commensal	November	2	5
NLC2	Starting CFU	2100000000	Commensal	November	4	8
NLC2	0	19000000	Commensal	November	4	8
NLC2	3	4200000	Commensal	November	4	8
NLC2	6	370000	Commensal	November	4	8
NLC2	9	200000	Commensal	November	4	8
NLC2	12	60000	Commensal	November	4	8
NLC2	15	4000	Commensal	November	4	8
NLC2	18	1200	Commensal	November	4	8
NLC2	21	26000	Commensal	November	4	8
NLC2	24	3000	Commensal	November	4	8
NLC2	27	80	Commensal	November	4	8
NLC24	Starting CFU	1900000000	Commensal	November	4	8
NLC24	0	13000000	Commensal	November	4	8
NLC24	3	3200000	Commensal	November	4	8
NLC24	6	800000	Commensal	November	4	8
NLC24	9	570000	Commensal	November	4	8
NLC24	12	23000	Commensal	November	4	8
NLC24	15	2000	Commensal	November	4	8
NLC24	18	340	Commensal	November	4	8
NLC24	21	260	Commensal	November	4	8
NLC24	24	200	Commensal	November	4	8
NLC24	27	30	Commensal	November	4	8
NLC3	Starting CFU	1800000000	Commensal	November	4	8
NLC3	0	27000000	Commensal	November	4	8
NLC3	3	2600000	Commensal	November	4	8
NLC3	6	290000	Commensal	November	4	8
NLC3	9	6000	Commensal	November	4	8
NLC3	12	NA	Commensal	November	4	8
NLC3	15	10000	Commensal	November	4	8
NLC3	18	0	Commensal	November	4	8
NLC3	21	0	Commensal	November	4	8
NLC3	24	0	Commensal	November	4	8
NLC3	27	0	Commensal	November	4	8
NLC30	Starting CFU	1200000000	Commensal	November	4	9
NLC30	0	17000000	Commensal	November	4	9
NLC30	3	3200000	Commensal	November	4	9
NLC30	6	700000	Commensal	November	4	9
NLC30	9	100000	Commensal	November	4	9
NLC30	12	4000	Commensal	November	4	9
NLC30	15	310	Commensal	November	4	9
NLC30	18	0	Commensal	November	4	9
NLC30	21	0	Commensal	November	4	9
NLC30	24	0	Commensal	November	4	9
NLC30	27	0	Commensal	November	4	9
NLC34	Starting CFU	800000000	Commensal	November	4	9
NLC34	0	140000	Commensal	November	4	9
NLC34	3	5000	Commensal	November	4	9
NLC34	6	40	Commensal	November	4	9
NLC34	9	30	Commensal	November	4	9
NLC34	12	0	Commensal	November	4	9
NLC38	Starting CFU	4000000000	Commensal	November	3	6
NLC38	0	13000000	Commensal	November	3	6
NLC38	1	17000000	Commensal	November	3	6
NLC38	2	3200000	Commensal	November	3	6
NLC38	3	2900000	Commensal	November	3	6
NLC38	6	63000	Commensal	November	3	6
NLC38	9	5000	Commensal	November	3	6
NLC38	12	250	Commensal	November	3	6
NLC38	15	0	Commensal	November	3	6
NLC6	Starting CFU	6000000000	Commensal	November	3	6
NLC6	0	13000000	Commensal	November	3	6
NLC6	1	14000000	Commensal	November	3	6
NLC6	2	5300000	Commensal	November	3	6
NLC6	3	4000000	Commensal	November	3	6
NLC6	6	130000	Commensal	November	3	6
NLC6	9	NA	Commensal	November	3	6
NLC6	12	0	Commensal	November	3	6
NLC6	15	2000	Commensal	November	3	6
P1/7	Starting CFU	11000000000	Positive control	October	1	1
P1/7	0	200000000	Positive control	October	1	1
P1/7	1	16000000	Positive control	October	1	1
P1/7	2	430000	Positive control	October	1	1
P1/7	3	700000	Positive control	October	1	1
P1/7	4	90000	Positive control	October	1	1
P1/7	5	19000	Positive control	October	1	1
P1/7	6	24000	Positive control	October	1	1
P1/7	7	2000	Positive control	October	1	1
P1/7	8	1000	Positive control	October	1	1
P1/7	9	80	Positive control	October	1	1
P1/7	10	10	Positive control	October	1	1
P1/7	11	0	Positive control	October	1	1
P1/7	Starting CFU	3400000000	Positive control	November	4	10
P1/7	0	NA	Positive control	November	4	10
P1/7	3	3200000	Positive control	November	4	10
P1/7	6	680000	Positive control	November	4	10
P1/7	9	140000	Positive control	November	4	10
P1/7	Starting CFU	2900000000	Positive control	October	1	2
P1/7	0	900000000	Positive control	October	1	2
P1/7	1	1700000	Positive control	October	1	2
P1/7	2	270000	Positive control	October	1	2
P1/7	3	350000	Positive control	October	1	2
P1/7	4	250000	Positive control	October	1	2
P1/7	5	44000	Positive control	October	1	2
P1/7	6	19000	Positive control	October	1	2
P1/7	7	1000	Positive control	October	1	2
P1/7	8	0	Positive control	October	1	2
P1/7	9	0	Positive control	October	1	2
P1/7	10	0	Positive control	October	1	2
P1/7	11	0	Positive control	October	1	2
P1/7	Starting CFU	8000000000	Positive control	November	2	3
P1/7	0	4100000000	Positive control	November	2	3
P1/7	1	2900000	Positive control	November	2	3
P1/7	2	1300000	Positive control	November	2	3
P1/7	3	320000	Positive control	November	2	3
P1/7	6	70000	Positive control	November	2	3
P1/7	9	31000	Positive control	November	2	3
P1/7	12	3000	Positive control	November	2	3
P1/7	15	NA	Positive control	November	2	3
P1/7	18	20	Positive control	November	2	3
P1/7	Starting CFU	12000000000	Positive control	November	2	4
P1/7	0	4000000000	Positive control	November	2	4
P1/7	1	5000000	Positive control	November	2	4
P1/7	2	1900000	Positive control	November	2	4
P1/7	3	560000	Positive control	November	2	4
P1/7	6	140000	Positive control	November	2	4
P1/7	9	30000	Positive control	November	2	4
P1/7	12	0	Positive control	November	2	4
P1/7	15	0	Positive control	November	2	4
P1/7	18	0	Positive control	November	2	4
P1/7	0	4400000000	Positive control	November	2	5
P1/7	1	6700000	Positive control	November	2	5
P1/7	2	2300000	Positive control	November	2	5
P1/7	3	14000000	Positive control	November	2	5
P1/7	6	420000	Positive control	November	2	5
P1/7	9	250000	Positive control	November	2	5
P1/7	12	17000	Positive control	November	2	5
P1/7	15	10	Positive control	November	2	5
P1/7	18	0	Positive control	November	2	5
P1/7	Starting CFU	700000000	Positive control	November	3	6
P1/7	0	6000000	Positive control	November	3	6
P1/7	1	1200000	Positive control	November	3	6
P1/7	2	13000	Positive control	November	3	6
P1/7	6	25000	Positive control	November	3	6
P1/7	9	3000	Positive control	November	3	6
P1/7	12	50	Positive control	November	3	6
P1/7	Starting CFU	1000000000	Positive control	November	3	7
P1/7	0	6000000	Positive control	November	3	7
P1/7	1	7000000	Positive control	November	3	7
P1/7	2	1300000	Positive control	November	3	7
P1/7	6	100000	Positive control	November	3	7
P1/7	9	50	Positive control	November	3	7
P1/7	12	0	Positive control	November	3	7
P1/7	Starting CFU	2500000000	Positive control	November	4	8
P1/7	0	28000000	Positive control	November	4	8
P1/7	3	4500000	Positive control	November	4	8
P1/7	6	600000	Positive control	November	4	8
P1/7	9	60000	Positive control	November	4	8
P1/7	12	10000	Positive control	November	4	8
P1/7	15	3000	Positive control	November	4	8
P1/7	18	290	Positive control	November	4	8
P1/7	21	0	Positive control	November	4	8
P1/7	24	0	Positive control	November	4	8
P1/7	27	0	Positive control	November	4	8
P1/7	Starting CFU	1800000000	Positive control	November	4	9
P1/7	0	27000000	Positive control	November	4	9
P1/7	3	4000000	Positive control	November	4	9
P1/7	6	1700000	Positive control	November	4	9
P1/7	9	300000	Positive control	November	4	9
P1/7	12	40000	Positive control	November	4	9
P1/7	15	18000	Positive control	November	4	9
P1/7	18	14000	Positive control	November	4	9
P1/7	21	1000	Positive control	November	4	9
P1/7	24	40	Positive control	November	4	9
P1/7	27	400	Positive control	November	4	9
SS1002	Starting CFU	1300000000	Pathogenic	November	2	4
SS1002	0	4000000	Pathogenic	November	2	4
SS1002	1	10000000	Pathogenic	November	2	4
SS1002	2	3600000	Pathogenic	November	2	4
SS1002	3	1900000	Pathogenic	November	2	4
SS1002	6	490000	Pathogenic	November	2	4
SS1002	9	90000	Pathogenic	November	2	4
SS1002	12	5000	Pathogenic	November	2	4
SS1002	15	30	Pathogenic	November	2	4
SS1002	18	0	Pathogenic	November	2	4
SS1008	Starting CFU	1500000000	Pathogenic	November	2	4
SS1008	1	14000000	Pathogenic	November	2	4
SS1008	2	3600000	Pathogenic	November	2	4
SS1008	3	700000	Pathogenic	November	2	4
SS1008	6	340000	Pathogenic	November	2	4
SS1008	9	40000	Pathogenic	November	2	4
SS1008	12	26000	Pathogenic	November	2	4
SS1008	18	10	Pathogenic	November	2	4
SS1008	21	10	Pathogenic	November	2	4
SS1011	Starting CFU	900000000	Pathogenic	November	2	4
SS1011	0	16000000	Pathogenic	November	2	4
SS1011	1	13000000	Pathogenic	November	2	4
SS1011	2	4500000	Pathogenic	November	2	4
SS1011	3	2000000	Pathogenic	November	2	4
SS1011	6	2400000	Pathogenic	November	2	4
SS1011	9	620000	Pathogenic	November	2	4
SS1011	12	540000	Pathogenic	November	2	4
SS1011	18	460	Pathogenic	November	2	4
SS1012	Starting CFU	900000000	Pathogenic	November	2	5
SS1012	0	50000000	Pathogenic	November	2	5
SS1012	1	5900000	Pathogenic	November	2	5
SS1012	2	3400000	Pathogenic	November	2	5
SS1012	3	1100000	Pathogenic	November	2	5
SS1012	6	290000	Pathogenic	November	2	5
SS1012	9	180000	Pathogenic	November	2	5
SS1012	12	4000	Pathogenic	November	2	5
SS1012	18	10	Pathogenic	November	2	5
SS1024	Starting CFU	1100000000	Pathogenic	November	2	5
SS1024	0	39000000	Pathogenic	November	2	5
SS1024	1	240000	Pathogenic	November	2	5
SS1024	2	2400000	Pathogenic	November	2	5
SS1024	3	1100000	Pathogenic	November	2	5
SS1024	6	360000	Pathogenic	November	2	5
SS1024	9	90000	Pathogenic	November	2	5
SS1024	12	0	Pathogenic	November	2	5
SS1024	18	20	Pathogenic	November	2	5
SS1033	Starting CFU	2000000000	Pathogenic	November	2	5
SS1033	0	50000000	Pathogenic	November	2	5
SS1033	1	12000000	Pathogenic	November	2	5
SS1033	2	5600000	Pathogenic	November	2	5
SS1033	3	3200000	Pathogenic	November	2	5
SS1033	6	670000	Pathogenic	November	2	5
SS1033	9	400000	Pathogenic	November	2	5
SS1033	12	2000	Pathogenic	November	2	5
SS1033	18	0	Pathogenic	November	2	5
SS1038	Starting CFU	1500000000	Pathogenic	November	4	8
SS1038	0	20000000	Pathogenic	November	4	8
SS1038	3	1600000	Pathogenic	November	4	8
SS1038	6	230000	Pathogenic	November	4	8
SS1038	9	50000	Pathogenic	November	4	8
SS1038	12	15000	Pathogenic	November	4	8
SS1038	15	3000	Pathogenic	November	4	8
SS1038	18	60	Pathogenic	November	4	8
SS1038	21	60	Pathogenic	November	4	8
SS1038	24	90	Pathogenic	November	4	8
SS1038	27	0	Pathogenic	November	4	8
SS1055	Starting CFU	2000000000	Pathogenic	November	4	8
SS1055	0	29000000	Pathogenic	November	4	8
SS1055	3	10000000	Pathogenic	November	4	8
SS1055	6	440000	Pathogenic	November	4	8
SS1055	9	100000	Pathogenic	November	4	8
SS1055	12	17000	Pathogenic	November	4	8
SS1055	15	28000	Pathogenic	November	4	8
SS1055	18	510	Pathogenic	November	4	8
SS1055	21	360	Pathogenic	November	4	8
SS1055	24	220	Pathogenic	November	4	8
SS1055	27	260	Pathogenic	November	4	8
SS1065	Starting CFU	900000000	Pathogenic	November	4	8
SS1065	0	NA	Pathogenic	November	4	8
SS1065	3	3900000	Pathogenic	November	4	8
SS1065	6	800000	Pathogenic	November	4	8
SS1065	9	120000	Pathogenic	November	4	8
SS1070	Starting CFU	2800000000	Pathogenic	November	3	6
SS1070	0	2700000	Pathogenic	November	3	6
SS1070	1	2400000	Pathogenic	November	3	6
SS1070	2	400000	Pathogenic	November	3	6
SS1070	3	1400000	Pathogenic	November	3	6
SS1070	6	170000	Pathogenic	November	3	6
SS1070	9	8000	Pathogenic	November	3	6
SS1070	12	50	Pathogenic	November	3	6
SS1070	15	20	Pathogenic	November	3	6
SS1070	18	0	Pathogenic	November	3	6
SS1072	Starting CFU	1500000000	Pathogenic	November	3	6
SS1072	0	8000000	Pathogenic	November	3	6
SS1072	1	6000000	Pathogenic	November	3	6
SS1072	2	570000	Pathogenic	November	3	6
SS1072	3	600000	Pathogenic	November	3	6
SS1072	6	8000	Pathogenic	November	3	6
SS1072	9	110	Pathogenic	November	3	6
SS1072	12	0	Pathogenic	November	3	6
SS972	Starting CFU	1400000000	Pathogenic	November	3	6
SS972	0	14000000	Pathogenic	November	3	6
SS972	1	10000000	Pathogenic	November	3	6
SS972	2	2800000	Pathogenic	November	3	6
SS972	3	2600000	Pathogenic	November	3	6
SS972	6	190000	Pathogenic	November	3	6
SS972	9	13000	Pathogenic	November	3	6
SS972	12	3000	Pathogenic	November	3	6
SS972	15	1000	Pathogenic	November	3	6
SS972	18	80	Pathogenic	November	3	6
SS972	21	80	Pathogenic	November	3	6
SS972	24	0	Pathogenic	November	3	6
SS972	27	10	Pathogenic	November	3	6
P1/7	12	14000	Positive control	November	4	10
P1/7	15	2000	Positive control	November	4	10
P1/7	18	180	Positive control	November	4	10
P1/7	21	200	Positive control	November	4	10
P1/7	24	20	Positive control	November	4	10
P1/7	27	0	Positive control	November	4	10
DNS7	Starting CFU	NA	Pathogenic	November	5	13
DNS6	Starting CFU	230000000	Pathogenic	November	5	13
DNS17	Starting CFU	48000000	Pathogenic	November	5	11
18B	Starting CFU	1100000000	Commensal	November	5	11
DNS18	Starting CFU	250000000	Pathogenic	November	5	11
DNS19	Starting CFU	880000000	Pathogenic	November	5	11
P1/7	Starting CFU	2200000000	Positive control	November	5	11
DNS27	Starting CFU	590000000	Pathogenic	November	5	12
DNC44	Starting CFU	1100000000	Commensal	November	5	12
SS1026	Starting CFU	1000000000	Pathogenic	November	5	12
LSS54	Starting CFU	1600000000	Commensal	November	5	12
SS1066	Starting CFU	1400000000	Pathogenic	November	5	13
SS1073	Starting CFU	1400000000	Pathogenic	November	5	13
P1/7	Starting CFU	1200000000	Positive control	November	5	12
P1/7	Starting CFU	1000000000	Positive control	November	5	13
DNS7	0	3800000	Pathogenic	November	5	13
DNS6	0	2000000	Pathogenic	November	5	13
DNS17	0	900000	Pathogenic	November	5	11
18B	0	4800000	Commensal	November	5	11
DNS18	0	2100000	Pathogenic	November	5	11
DNS19	0	3700000	Pathogenic	November	5	11
P1/7	0	10000000	Positive control	November	5	11
DNS27	0	6500000	Pathogenic	November	5	12
DNC44	0	2700000	Commensal	November	5	12
SS1026	0	29000000	Pathogenic	November	5	12
LSS54	0	8000000	Commensal	November	5	12
SS1066	0	16000000	Pathogenic	November	5	13
SS1073	0	16000000	Pathogenic	November	5	13
P1/7	0	8000000	Positive control	November	5	12
P1/7	0	9000000	Positive control	November	5	13
DNS7	1	1500000	Pathogenic	November	5	13
DNS6	1	400000	Pathogenic	November	5	13
DNS17	1	1000000	Pathogenic	November	5	11
18B	1	1300000	Commensal	November	5	11
DNS18	1	1300000	Pathogenic	November	5	11
DNS19	1	3000000	Pathogenic	November	5	11
P1/7	1	7000000	Positive control	November	5	11
DNS27	1	1000000	Pathogenic	November	5	12
DNC44	1	2300000	Commensal	November	5	12
SS1026	1	9000000	Pathogenic	November	5	12
LSS54	1	1900000	Commensal	November	5	12
SS1066	1	4900000	Pathogenic	November	5	13
SS1073	1	2400000	Pathogenic	November	5	13
P1/7	1	3800000	Positive control	November	5	12
P1/7	1	4400000	Positive control	November	5	13
DNS7	2	1200000	Pathogenic	November	5	13
DNS6	2	300000	Pathogenic	November	5	13
DNS17	2	900000	Pathogenic	November	5	11
18B	2	1600000	Commensal	November	5	11
DNS18	2	700000	Pathogenic	November	5	11
DNS19	2	NA	Pathogenic	November	5	11
P1/7	2	5300000	Positive control	November	5	11
DNS27	2	1800000	Pathogenic	November	5	12
DNC44	2	1400000	Commensal	November	5	12
SS1026	2	6000000	Pathogenic	November	5	12
LSS54	2	10000	Commensal	November	5	12
SS1066	2	5200000	Pathogenic	November	5	13
SS1073	2	13000000	Pathogenic	November	5	13
P1/7	2	4600000	Positive control	November	5	12
P1/7	2	4000000	Positive control	November	5	13
DNS7	6	900000	Pathogenic	November	5	13
DNS6	6	80000	Pathogenic	November	5	13
DNS17	6	80000	Pathogenic	November	5	11
18B	6	110000	Commensal	November	5	11
DNS18	6	70000	Pathogenic	November	5	11
DNS19	6	260000	Pathogenic	November	5	11
P1/7	6	800000	Positive control	November	5	11
DNS27	6	300000	Pathogenic	November	5	12
DNC44	6	11000	Commensal	November	5	12
SS1026	6	200000	Pathogenic	November	5	12
LSS54	6	19000	Commensal	November	5	12
SS1066	6	800000	Pathogenic	November	5	13
SS1073	6	800000	Pathogenic	November	5	13
P1/7	6	1100000	Positive control	November	5	12
P1/7	6	1900000	Positive control	November	5	13
DNS7	9	300000	Pathogenic	November	5	13
DNS6	9	180000	Pathogenic	November	5	13
DNS17	9	90000	Pathogenic	November	5	11
18B	9	100000	Commensal	November	5	11
DNS18	9	70000	Pathogenic	November	5	11
DNS19	9	100000	Pathogenic	November	5	11
P1/7	9	900000	Positive control	November	5	11
DNS27	9	220000	Pathogenic	November	5	12
DNC44	9	7000	Commensal	November	5	12
SS1026	9	700000	Pathogenic	November	5	12
LSS54	9	130000	Commensal	November	5	12
SS1066	9	600000	Pathogenic	November	5	13
SS1073	9	1400000	Pathogenic	November	5	13
P1/7	9	600000	Positive control	November	5	12
P1/7	9	100000	Positive control	November	5	13
DNS7	12	170000	Pathogenic	November	5	13
DNS6	12	60000	Pathogenic	November	5	13
DNS17	12	16000	Pathogenic	November	5	11
18B	12	60000	Commensal	November	5	11
DNS18	12	16000	Pathogenic	November	5	11
DNS19	12	50000	Pathogenic	November	5	11
P1/7	12	240000	Positive control	November	5	11
DNS27	12	17000	Pathogenic	November	5	12
DNC44	12	17000	Commensal	November	5	12
SS1026	12	100000	Pathogenic	November	5	12
LSS54	12	11000	Commensal	November	5	12
SS1066	12	240000	Pathogenic	November	5	13
SS1073	12	210000	Pathogenic	November	5	13
P1/7	12	50000	Positive control	November	5	12
P1/7	12	40000	Positive control	November	5	13
DNS7	15	0	Pathogenic	November	5	13
DNS6	15	0	Pathogenic	November	5	13
DNS17	15	0	Pathogenic	November	5	11
18B	15	0	Commensal	November	5	11
DNS18	15	1000	Pathogenic	November	5	11
DNS19	15	0	Pathogenic	November	5	11
P1/7	15	22000	Positive control	November	5	11
DNS27	15	0	Pathogenic	November	5	12
DNC44	15	0	Commensal	November	5	12
SS1026	15	50000	Pathogenic	November	5	12
LSS54	15	0	Commensal	November	5	12
SS1066	15	10000	Pathogenic	November	5	13
SS1073	15	60000	Pathogenic	November	5	13
P1/7	15	10000	Positive control	November	5	12
P1/7	15	12000	Positive control	November	5	13
SS1065	12	43000	Pathogenic	November	4	8
SS1065	15	3000	Pathogenic	November	4	8
SS1065	18	160	Pathogenic	November	4	8
SS1065	21	320	Pathogenic	November	4	8
SS1065	24	170	Pathogenic	November	4	8
SS1065	27	10	Pathogenic	November	4	8
